# Supplementary material for: Kinetics and Mechanism of Camptothecin Release from Transferrin-Gated Mesoporous Silica Nanoparticles through a pH-Responsive Surface Linker
Source: Pharmaceutics. 2023 May 25;15(6):1590. doi: 10.3390/pharmaceutics15061590 (PMC10303495; doi:10.3390/pharmaceutics15061590)
Supplement: Supplementary file 1 [file pharmaceutics-15-01590-s001.zip]

Archive with 1 entries (1 files):
- pharmaceutics-2382542-supplementary.pdf
